# Supplementary material for: Hydrogen Peroxide and Vitexin in the Signaling and Defense Responses of Passiflora incarnata Under Drought Stress
Source: Plants (Basel). 2025 Jul 7;14(13):2078. doi: 10.3390/plants14132078 (PMC12252318; doi:10.3390/plants14132078)
Supplement: Supplementary file 1 [file plants-14-02078-s001.zip › Suplementary Table S1 Pearson correlation coefficient (r) (1).xlsx]

## Sheet: Sheet1
Suplementary Table S1: Pearson correlation coefficient (r), of the following variables mannose, trehalose, glucose, fructose, arabinose, sucrose, vitexin, H2O2, MDA, SOD, POD, CAT, A, A/Ci and ΦPSII. In P. incarnata plants subjected irrigation regimes—field capacity or recovery—for 5 days, with or without foliar application of 1.5 mM hydrogen peroxide (H₂O₂). Different uppercase letters indicate …
Variavel	mannose	trehalose	glucose	fructose	arabinose	sucrose	vitexin	H₂O₂	MDA	SOD	POD	CAT	A	A/Ci	ΦPSII
mannose	1	0.52*	-0.03	-0.14	0.39	0.58**	-0.18	0.27	0.69**	0.28	0.61**	0.01	-0.52*	-0.62**	-0.36
trehalose	0.52*	1	-0.25	-0.34	0.37	0.58**	-0.18	0.25	0.21	0.15	0.08	-0.24	-0.2	-0.27	-0.1
glucose	-0.03	-0.25	1	0.72**	0.06	-0.41*	-0.22	0.38	-0.09	-0.19	0.03	0.06	-0.28	-0.22	-0.12
fructose	-0.14	-0.34	0.72**	1	-0.14	-0.66**	-0.26	0.15	0.01	-0.09	0.12	0.18	-0.23	-0.11	-0.23
arabinose	0.39	0.37	0.06	-0.14	1	0.45*	0.12	0.32	0.19	-0.23	-0.04	-0.48*	0.06	-0.29	0.29
sucrose	0.58**	0.58**	-0.41*	-0.66**	0.45*	1	0.04	0.11	0.32	0.07	0.33	-0.25	-0.05	-0.26	-0.01
vitexin	-0.18	-0.18	-0.22	-0.26	0.12	0.04	1	-0.3	-0.45*	-0.31	-0.04	-0.55*	0.63**	0.53*	0.53*
H2O2	0.27	0.25	0.38	0.15	0.32	0.11	-0.3	1	0.03	0.4	-0.11	-0.17	-0.31	-0.4	-0.04
MDA	0.69**	0.21	-0.09	0.01	0.19	0.32	-0.45*	0.03	1	0.31	0.53*	0.33	-0.53*	-0.57**	-0.45*
SOD	0.28	0.15	-0.19	-0.09	-0.23	0.07	-0.31	0.4	0.31	1	-0.03	0.29	-0.34	-0.24	-0.22
POD	0.61**	0.08	0.03	0.12	-0.04	0.33	-0.04	-0.11	0.53*	-0.03	1	0	-0.32	-0.29	-0.48*
CAT	0.01	-0.24	0.06	0.18	-0.48*	-0.25	-0.55*	-0.17	0.33	0.29	0	1	-0.64**	-0.4*	-0.65**
A	-0.52*	-0.2	-0.28	-0.23	0.06	-0.05	0.63**	-0.31	-0.53*	-0.34	-0.32	-0.64**	1	0.87**	0.88**
A/Ci	-0.62**	-0.27	-0.22	-0.11	-0.29	-0.26	0.53*	-0.4	-0.57**	-0.24	-0.29	-0.4*	0.87**	1	0.68**
ΦPSII	-0.36	-0.1	-0.12	-0.23	0.29	-0.01	0.53*	-0.04	-0.45*	-0.22	-0.48*	-0.65**	0.88**	0.68**	1
Pearson correlation coefficients (r) with significance indicated by * (p ≤ 0.05) and ** (p ≤ 0.005)
